# Supplementary material for: Clonality and Diversity in the Soft Rot Dickeya solani Phytopathogen
Source: Int J Mol Sci. 2023 Dec 16;24(24):17553. doi: 10.3390/ijms242417553 (PMC10743776; doi:10.3390/ijms242417553)
Supplement: Supplementary file 1 [file ijms-24-17553-s001.zip]

Archive with 11 entries (8 files):
- IJMS2023VanGijsegemetal-supplementary data/
- IJMS2023VanGijsegemetal-supplementary data/.DS_Store
- __MACOSX/
- __MACOSX/IJMS2023VanGijsegemetal-supplementary data/
- __MACOSX/IJMS2023VanGijsegemetal-supplementary data/._.DS_Store
- IJMS2023VanGijsegemetal-supplementary data/2023ijmsVanTGijsegemTableS2(3).xlsx
- __MACOSX/IJMS2023VanGijsegemetal-supplementary data/._2023ijmsVanTGijsegemTableS2(3).xlsx
- IJMS2023VanGijsegemetal-supplementary data/IJMS2023VanGijsegemFig.S1.docx
- __MACOSX/IJMS2023VanGijsegemetal-supplementary data/._IJMS2023VanGijsegemFig.S1.docx
- IJMS2023VanGijsegemetal-supplementary data/IJMS2023VanGijsegemTableS1.xlsx
- __MACOSX/IJMS2023VanGijsegemetal-supplementary data/._IJMS2023VanGijsegemTableS1.xlsx
