# Supplementary material for: Clonality and Diversity in the Soft Rot Dickeya solani Phytopathogen
Source: Int J Mol Sci. 2023 Dec 16;24(24):17553. doi: 10.3390/ijms242417553 (PMC10743776; doi:10.3390/ijms242417553)
Supplement: Supplementary file 1 [file ijms-24-17553-s001.zip › IJMS2023VanGijsegemetal-supplementary data/2023ijmsVanTGijsegemTableS2(3).xlsx]

## Sheet: Feuil1
Table S2 : genomic data information for new genome assemblies
strains	total bp	number of reads	scaffolds*	N50	assembly size	coverage
Dickeya solani CFBP5647	455078436	5427348	1	-	5248586	86.705
Dickeya solani FVG13-S21A17-D9	334443882	6746161	73	327468	5037207	66.3799
Dickeya solani FVG14-S21A17-C8	372974323	7375312	77	319332	5037509	74.0226
Dickeya solani FVG2-MFV017-A9	323271423	6295142	76	327468	5036702	64.166
Dickeya solani FVG9-S3A17-E1	321729222	6369155	83	319332	5031934	63.9223
Dickeya solani PO3796	961395840	7929724	131	485426	4887420	196.708
* According to the RAST annotation server, scaffolds consist of sequences (contigs) separated by gaps of known length
