# Supplementary material for: Clonality and Diversity in the Soft Rot Dickeya solani Phytopathogen
Source: Int J Mol Sci. 2023 Dec 16;24(24):17553. doi: 10.3390/ijms242417553 (PMC10743776; doi:10.3390/ijms242417553)
Supplement: Supplementary file 1 [file ijms-24-17553-s001.zip › IJMS2023VanGijsegemetal-supplementary data/IJMS2023VanGijsegemTableS1.xlsx]

## Sheet: Feuil1
Table S1 :Genomic relatedness between D.solani strains (ANI
	D. solani RNS08.23.3.1.A	D. solani D s0432-1	D. solani IPO2222	D. solani D12	D. solani PO3796	D. solani PO2019	D. solani RNS07.7.3B	D. solani PPO9134	D. solani PPO9019	D. solani RNS10-105-1A	D. solani RNS05.1.2A	D. solani FVG13-S21A17-D9	D. solani FVG2-MFV017-A9	D. solani FVG14-S21A17-C8	D. solani A623-S20-A17	D. solani FVG9-S3A17-E1	D. solani CFBP5647
D. solani RNS08.23.3.1.A	1	0.999968	0.999965	0.999623	0.999914	0.999747	0.999533	0.999109	0.999129	0.987508	0.987342	0.987315	0.987413	0.98754	0.98734	0.987245	0.986357
D. solani D s0432-1	0.999974	1	0.999996	0.999644	0.999881	0.999807	0.999552	0.999091	0.999153	0.98748	0.98738	0.98731	0.987355	0.987514	0.987337	0.98729	0.986342
D. solani IPO2222	0.999966	0.999993	1	0.999746	0.999939	0.999805	0.999526	0.999113	0.999193	0.987803	0.987595	0.987522	0.987565	0.987701	0.987606	0.987531	0.986713
D. solani D12	0.999949	0.999969	0.999972	1	0.999861	0.999781	0.999595	0.99913	0.999073	0.987612	0.987586	0.987522	0.987571	0.987618	0.987551	0.987554	0.986446
D. solani PO3796	0.999712	0.999741	0.999744	0.999078	1	0.999634	0.999263	0.998835	0.998928	0.986708	0.987001	0.98676	0.986704	0.986837	0.986958	0.986812	0.986133
D. solani PO2019	0.999703	0.999736	0.999738	0.999073	0.999579	1	0.999253	0.998782	0.998908	0.986745	0.987009	0.986705	0.986648	0.986782	0.986972	0.986765	0.986077
D. solani RNS07.7.3B	0.999537	0.999582	0.999577	0.999318	0.9995	0.999366	1	0.998851	0.998778	0.987976	0.987764	0.98757	0.987651	0.987764	0.987744	0.987567	0.986501
D. solani PPO9134	0.999174	0.999212	0.999206	0.998935	0.99911	0.998909	0.998878	1	0.998364	0.987203	0.987074	0.986944	0.987093	0.987148	0.987042	0.986947	0.986002
D. solani PPO9019	0.999107	0.999149	0.999152	0.99876	0.999081	0.998833	0.998733	0.99828	1	0.986883	0.986828	0.986703	0.986613	0.986871	0.986813	0.986687	0.985906
D. solani RNS10-105-1A	0.987491	0.9875	0.987505	0.987501	0.987553	0.987556	0.987852	0.98698	0.986767	1	0.999895	0.999868	0.999893	0.999884	0.999883	0.999874	0.986984
D. solani RNS05.1.2A	0.987294	0.987354	0.98729	0.987406	0.987439	0.987233	0.987653	0.986798	0.986484	0.999557	1	0.999518	0.999706	0.999745	0.999815	0.999442	0.986563
D. solani FVG13-S21A17-D9	0.98721	0.987252	0.987251	0.987261	0.987256	0.987308	0.987612	0.986784	0.986506	0.999302	0.999699	1	0.999831	0.999877	0.999796	0.999812	0.986598
D. solani FVG2-MFV017-A9	0.987204	0.987254	0.987243	0.987279	0.987335	0.987341	0.987538	0.98671	0.986498	0.999462	0.999725	0.999821	1	0.99991	0.999777	0.999776	0.986537
D. solani FVG14-S21A17-C8	0.987154	0.987198	0.987193	0.987148	0.987187	0.987282	0.98749	0.986658	0.986446	0.999386	0.999766	0.999825	0.999814	1	0.999804	0.999837	0.986349
D. solani A623-S20-A17	0.987122	0.987205	0.987194	0.987098	0.987252	0.987108	0.987495	0.986695	0.98642	0.999377	0.99974	0.999457	0.999568	0.999723	1	0.999463	0.986632
D. solani FVG9-S3A17-E1	0.987079	0.987114	0.98712	0.987162	0.987165	0.98725	0.987494	0.986628	0.986369	0.999141	0.999663	0.999783	0.999689	0.999789	0.999754	1	0.986356
D. solani CFBP5647	0.985837	0.985848	0.985852	0.985732	0.985963	0.98576	0.985875	0.985283	0.985116	0.986618	0.986495	0.985944	0.985993	0.986222	0.986477	0.986315	1
